# Supplementary material for: Stability Assessment of the Rumen Bacterial and Archaeal Communities in Dairy Cows Within a Single Lactation and Its Association With Host Phenotype
Source: Front Microbiol. 2021 Apr 6;12:636223. doi: 10.3389/fmicb.2021.636223 (PMC8076905; doi:10.3389/fmicb.2021.636223)
Supplement: Supplementary file 3 [file Table_1.XLSX]

## Sheet: Supplementary material
Sample ID	Cow ID	days in milk	Parity	B/F ratio	Milk production (kg)	Milk fat (%)	Milk protein (%)	Methane production (g)	TSCFA (mmol/kg)	Acetic acid (mmol/kg)	Propionic acid	n-Butyric acid	Acetate %	Butyrate %	Propionate %	A/P ratio		B/F	average	std
89	3156304609	34	1	4.38589	57.2	3.53	3.2	369	104.813	65.2073	21.5331	14.3661	0.622128	0.205442	0.137063	3.02824		Primi	5.95151	1.70754
591	3156304609	90	1	5.49134	54.2	2.09	3.2	356	66.204	29.1953	13.9665	113.524	0.583172	0.257173	0.123027	2.26762		Multi	5.32812	2.03075
90	3156304620	70	1	6.42386	48	4.08	4.01	415	123.019	74.1627	25.3934	14.721	0.602854	0.206418	0.119664	2.92054
531	3156304620	192	1	4.02133	38.1	5.15	4.01	479	53.0968	19.6521	10.256	86.622	0.612971	0.226872	0.118399	2.70184
97	3156304664	96	1	5.78579	38.5	3.33	3.57	324	102.823	68.1345	18.1821	13.5001	0.662636	0.176828	0.131294	3.74735
540	3156304664	208	1	4.00504	46.5	4.5	3.57	476	60.3462	19.5185	12.9628	97.0798	0.621614	0.201056	0.133528	3.09174
98	3156304667	73	1	8.01185	44.3	3.9	3.89	448	74.3173	39.2296	16.5733	11.4193	0.527866	0.223007	0.153656	2.36704
612	3156304667	195	1	9.46778	36.5	5.45	3.89	467	64.2274	24.6835	13.7483	107.69	0.596413	0.22921	0.127666	2.60204
100	3156304677	99	1	4.34059	38.5	3.19	3.46	322	74.4618	47.2486	11.8375	8.1568	0.634534	0.158974	0.109543	3.99142
527	3156304677	211	1	5.31156	39.9	3.17	3.46	384	58.9484	23.664	12.0346	98.5056	0.598427	0.24023	0.122172	2.49106
101	3156304707	45	1	5.29987	40.9	3.87	3.84	424	101.611	64.8819	19.5306	13.2443	0.638535	0.192211	0.130344	3.32206
559	3156304707	167	1	5.74297	31	4.85	3.84	420	74.2542	25.4222	14.8614	119.443	0.62167	0.212839	0.124422	2.92084
102	3156304730	39	1	8.39435	46.7	3.08	3.28	351	118.284	68.6061	19.7433	12.1737	0.580014	0.166915	0.102919	3.47491
535	3156304730	161	1	4.23863	40.5	4.23	3.28	321	74.5731	25.5703	16.7547	121.87	0.611907	0.209817	0.13748	2.91639
103	3156304751	75	1	6.22337	36.6	4.18	2.33	386	116.101	67.0782	27.8567	14.2514	0.577758	0.239935	0.12275	2.40797
570	3156304751	197	1	4.42523	31.6	4.7	2.33	397	67.6199	29.7678	14.8654	116.495	0.580452	0.255528	0.127606	2.27158
105	3156304772	27	1	6.65405	45.8	5.35	3.37	450	127.942	71.2066	23.1425	15.1021	0.556553	0.180882	0.118038	3.07688
545	3156304772	147	1	8.03562	46.1	4.19	3.37	483	72.3108	27.2566	18.243	130.372	0.554649	0.209068	0.13993	2.65296
106	3156304784	57	1	9.29578	35.1	2.94	3.94	334	92.0893	51.955	19.2324	9.66771	0.564181	0.208845	0.104982	2.70143
551	3156304784	179	1	5.17551	32	2.76	3.94	349	66.2886	22.5197	16.6827	110.456	0.600138	0.20388	0.151035	2.94359
108	3156304792	48	1	10.2821	62.6	2.95	3.3	488	131.026	62.3335	18.7675	8.44178	0.475733	0.143235	0.0644281	3.32135
543	3156304792	170	1	5.33659	46.1	3.62	3.3	417	51.0755	21.69	7.97701	94.288	0.541696	0.23004	0.0846026	2.35479
109	3156304809	69	1	8.03958	48.7	3.56	3.41	375	106.83	63.2965	25.2237	13.6478	0.592496	0.23611	0.127752	2.50941
549	3156304809	191	1	4.21651	38	3.59	3.41	458	66.7307	31.6417	15.5983	118.819	0.561616	0.266301	0.131278	2.10895
111	3156304831	17	1	5.33164	48.3	3.48	3.37	430	76.548	46.2312	17.6651	9.64967	0.603951	0.230772	0.12606	2.61709
526	3156304831	73	1	4.70103	49.4	3.84	3.37	350	58.7389	23.4278	12.0867	97.4673	0.602652	0.240366	0.124008	2.50723
112	3156304846	27	1	7.76612	45.1	3.57	3.42	302	118.111	69.79	26.9106	14.2422	0.590886	0.227842	0.120583	2.5934
594	3156304846	149	1	7.82188	39.3	3.85	3.42	367	53.9387	171.255	11.9087	243.616	0.221408	0.70297	0.0488832	0.314961
113	3156304849	20	1	7.64396	39.7	4.24	3.39	325	120.56	75.0338	23.2985	17.9597	0.622378	0.193252	0.148969	3.22054
592	3156304849	142	1	7.01437	36.1	3.67	3.39	278	73.3683	28.4152	14.6772	120.129	0.610747	0.236539	0.122179	2.58201
114	3156304855	64	1	7.34579	54.2	2.05	3.37	395	101.08	63.6132	20.7067	12.7156	0.629337	0.204855	0.125797	3.07211
552	3156304855	131	1	4.73738	51.3	2.69	3.37	354	NA	NA	NA	NA	NA	NA	NA	NA
115	3156304861	24	1	7.36602	51.6	6.58	4.01	481	98.2926	58.366	23.4912	9.97645	0.593798	0.238993	0.101497	2.48459
550	3156304861	146	1	4.98186	34.5	2.99	4.01	425	66.1993	32.5341	14.8517	118.133	0.560378	0.275402	0.12572	2.03476
116	3156304866	37	1	6.71008	48	3.31	3.62	420	97.9005	61.4595	19.2989	11.2668	0.627775	0.197128	0.115084	3.18461
528	3156304866	159	1	4.12237	32	3.72	3.62	380	52.6421	19.1931	10.7962	85.8228	0.613381	0.223637	0.125796	2.74276
117	3156304894	13	1	6.18619	58.5	2.73	3.65	414	63.1605	36.7985	12.3041	7.07779	0.582618	0.194807	0.11206	2.99075
583	3156304894	135	1	6.87291	57.8	3.53	3.65	474	0	0	0	0	0	0	0	0
39	3174104313	165	1	5.589	29.5	5.19	5.55	403	120.853	73.0343	25.1368	14.5136	0.604324	0.207995	0.120093	2.90547
613	3174104313	287	1	4.74326	28.9	5.4	5.55	467	58.3355	20.7996	13.1002	100.423	0.580897	0.20712	0.13045	2.80464
47	3174104371	91	1	3.02986	26.3	3.93	4.16	362	123.032	70.8726	30.5327	14.825	0.576051	0.248169	0.120498	2.3212
566	3174104371	213	1	3.96074	21.3	3.74	4.16	355	65.4414	32.5427	13.2995	116.129	0.563524	0.28023	0.114524	2.01094
51	3174104398	198	1	3.44586	27.2	4.48	3.71	315	86.995	55.7498	16.5287	11.3324	0.640839	0.189995	0.130265	3.37292
579	3174104398	320	1	4.30937	25	4.12	3.71	319	67.2165	25.0325	15.3289	112.46	0.597691	0.22259	0.136305	2.68517
60	3174104473	183	1	7.60112	40.5	4.11	3.83	462	122.629	70.7043	22.2564	13.0635	0.576571	0.181494	0.106529	3.17681
582	3174104473	305	1	5.43545	32.7	4.63	3.83	395	72.8854	30.9442	15.1676	123.519	0.590077	0.250523	0.122796	2.35538
77	3174104570	103	1	5.36138	47.5	3.59	3.52	376	96.6052	58.5842	20.6345	13.2214	0.606429	0.213596	0.136861	2.83914
541	3174104570	225	1	4.68583	30.2	3.63	3.52	323	46.3918	18.3848	10.8193	78.8497	0.588358	0.233162	0.137214	2.52339
87	3174104597	88	1	7.82997	44.2	3.7	3.39	422	125.97	61.2789	13.5735	9.12569	0.486456	0.107752	0.0724434	4.5146
546	3174104597	210	1	4.37683	33.6	3.27	3.39	317	49.6302	18.031	10.8515	81.8313	0.606494	0.220344	0.132608	2.75249
91	3156304621	105	2	6.70546	42.2	5.67	4.01	339	111.622	74.2431	19.9902	13.644	0.665129	0.179088	0.122234	3.71397
533	3156304621	227	2	5.03176	32.2	5.36	4.01	406	59.2253	19.9443	11.1705	97.8977	0.604972	0.203726	0.114104	2.96953
93	3156304636	68	2	7.20572	30	4.85	3.81	445	76.6743	49.1581	15.9893	8.76088	0.641129	0.208535	0.114261	3.07444
615	3156304636	190	2	7.42144	30	4.85	3.81	336	0	0	0	0	0	0	0	0
94	3156304642	84	2	7.15316	36.1	4.42	3.22	430	79.7196	52.2577	13.9728	10.1231	0.655519	0.175275	0.126984	3.73995
584	3156304642	206	2	2.6224	32.1	4.6	3.22	356	57.2093	15.634	10.6977	86.7278	0.659643	0.180265	0.123348	3.65929
10	3174104107	52	2	3.01386	45.6	3.63	2.89	372	72.0541	42.3201	18.6512	8.48348	0.587338	0.25885	0.117738	2.26903
561	3174104107	108	2	5.23884	20.4	3.63	2.89	316	65.1209	30.3997	12.8259	113.778	0.572349	0.267184	0.112728	2.14215
12	3174104147	71	2	2.59265	45.7	7.15	3.44	437	111.087	62.9457	28.9768	14.3553	0.566633	0.260848	0.129226	2.17228
605	3174104147	193	2	8.51255	36.8	4.25	3.44	311	61.7157	26.7909	10.3528	122.488	0.50385	0.218722	0.084521	2.30361
14	3174104172	81	2	4.2194	38	4.5	3.8	339	103.902	58.3266	17.7943	10.4899	0.561363	0.171261	0.10096	3.27782
539	3174104172	203	2	4.27783	34.2	4.24	3.8	345	51.4537	20.7791	10.2093	86.2851	0.596322	0.240819	0.118321	2.47623
17	3174104191	67	2	3.81342	42.2	4.55	3.26	333	95.4215	59.9745	19.793	10.5281	0.628522	0.207427	0.110333	3.03009
580	3174104191	189	2	4.71043	32.2	4.25	3.26	373	66.5367	26.3004	13.4942	110.953	0.599685	0.237042	0.121621	2.52987
19	3174104197	63	2	4.28516	41.4	4.46	3.73	368	92.5182	55.8432	21.7906	11.1759	0.603592	0.235528	0.120797	2.56272
599	3174104197	185	2	7.50708	39.4	4.36	3.73	475	63.0204	29.3711	11.4216	107.698	0.585158	0.272717	0.106052	2.14566
20	3174104206	31	2	5.38382	37	6.86	3.47	452	120.737	63.214	16.4441	11.0233	0.523567	0.136197	0.0913001	3.84418
556	3174104206	153	2	3.819	36.2	5.46	3.47	403	79.9935	30.5795	16.6034	137.935	0.579935	0.221695	0.120371	2.61592
22	3174104229	56	2	3.76424	35.2	3.99	3.26	362	46.0012	28.7809	10.5971	5.05537	0.625655	0.230365	0.109897	2.71593
554	3174104229	178	2	5.26403	25.2	3.89	3.26	287	34.3554	14.6493	6.89158	58.9645	0.582646	0.248443	0.116877	2.34519
25	3174104262	86	2	3.34364	40.8	4.52	3.54	347	114.417	66.9966	28.7552	13.9925	0.585546	0.251319	0.122294	2.32989
555	3174104262	208	2	5.04033	36.8	4.42	3.54	404	NA	NA	NA	NA	NA	NA	NA	NA
26	3174104265	61	2	4.2275	48	3.78	3.63	485	102.069	61.2431	24.8033	11.7807	0.600017	0.243005	0.115419	2.46915
560	3174104265	183	2	5.83565	45.2	3.72	3.63	438	66.1891	22.3521	11.0266	132.923	0.497951	0.168158	0.0829552	2.9612
27	3174104273	57	2	6.63391	33.4	5.89	4.46	443	113.052	68.1225	25.3148	13.8219	0.602574	0.223921	0.122261	2.69101
588	3174104273	179	2	4.71786	23.8	5.59	4.46	328	57.3119	23.5707	11.7703	96.7564	0.592332	0.243608	0.121649	2.43149
29	3174104287	124	2	4.30655	38	4	3.91	383	63.9252	37.2645	12.5003	7.18228	0.582939	0.195545	0.112355	2.98109
530	3174104287	133	2	4.7849	42	4.21	3.91	343	56.8089	21.6582	11.512	93.0923	0.610243	0.232653	0.123663	2.62297
36	3174104308	89	2	4.46129	33.4	7.42	8.44	511	84.1219	51.3512	17.9578	10.5207	0.610438	0.213474	0.125065	2.85954
568	3174104308	211	2	3.25851	27.4	5.22	8.44	459	61.4723	24.3404	13.8626	103.788	0.592289	0.234521	0.133567	2.52553
37	3174104309	20	2	3.4386	39.6	4.33	2.73	367	29.0535	17.766	6.23168	3.29313	0.611491	0.21449	0.113347	2.85091
557	3174104309	142	2	3.92217	37.6	4.57	2.73	361	40.8197	16.6089	7.59522	67.4494	0.605191	0.246242	0.112606	2.45771
40	3174104320	63	2	3.73994	37.3	3.79	3.54	340	121.911	67.4758	24.9943	12.2895	0.553483	0.205021	0.100807	2.69964
586	3174104320	185	2	6.44147	27.3	4.19	3.54	320	63.3733	26.204	11.6096	105.967	0.598048	0.247284	0.109559	2.41846
41	3174104331	65	2	2.6634	33	4.43	3.53	339	111.048	62.9804	22.0793	11.0264	0.567145	0.198826	0.0992943	2.85247
544	3174104331	187	2	3.79095	27.8	4.19	3.53	360	49.8449	22.3261	9.99123	86.9512	0.573252	0.256766	0.114906	2.23259
44	3174104363	16	2	6.38062	38.9	4.04	1.85	301	107.773	67.9443	23.82	12.5203	0.630439	0.22102	0.116173	2.85241
532	3174104363	128	2	5.70243	44.6	2.57	1.85	384	73.3487	31.1378	15.7305	124.819	0.587642	0.249464	0.126027	2.35562
45	3174104365	120	2	4.02826	31	5.71	3.51	438	99.2125	60.0676	22.0043	13.191	0.605444	0.221789	0.132957	2.72982
542	3174104365	129	2	5.30766	42.1	3.81	3.51	389	81.5341	36.3595	16.0736	141.235	0.577292	0.257439	0.113807	2.24244
48	3174104379	205	2	3.19509	29.5	2.15	4.11	315	106.097	63.4151	26.2884	10.4952	0.597709	0.247778	0.0989206	2.41228
607	3174104379	138	2	6.15895	40	2.99	4.11	384	69.2862	35.1185	14.0002	122.539	0.565421	0.28659	0.114251	1.97292
49	3174104384	21	2	4.88639	38	4.26	3.96	449	120.102	72.7083	25.5323	15.4813	0.605389	0.212589	0.128902	2.8477
573	3174104384	143	2	5.73016	42.3	3.95	3.96	348	73.1655	31.8651	14.4884	123.496	0.592453	0.258025	0.117319	2.2961
53	3174104408	49	2	3.01702	39	10.42	5.17	454	54.5922	34.0941	11.6747	6.6352	0.624523	0.213853	0.121541	2.92034
608	3174104408	171	2	7.71102	29	3.92	5.17	409	67.9739	32.9089	14.424	127.148	0.534605	0.258824	0.113442	2.06552
54	3174104414	102	2	8.56895	43.5	4.01	3.33	475	86.1234	37.3624	13.7446	6.95125	0.433824	0.159592	0.0807126	2.71833
569	3174104414	129	2	3.63317	46.5	3.91	3.33	417	44.1738	20.0468	9.93783	78.1318	0.565375	0.256576	0.127193	2.20354
67	3174104495	29	2	9.40693	42.4	3.17	2.73	434	NA	NA	NA	NA	NA	NA	NA	NA
585	3174104495	151	2	3.03215	40.1	3.57	2.73	398	60.5144	22.4706	11.965	99.0338	0.611048	0.226899	0.120817	2.69304
74	3174104544	21	2	8.07475	44.2	5.32	3.13	424	94.8198	63.4988	16.5404	10.5782	0.669679	0.174441	0.111562	3.83901
562	3174104544	143	2	4.82817	48.1	5.22	3.13	461	69.9664	28.1172	15.4025	119.636	0.584825	0.235022	0.128745	2.48839
75	3174104566	90	2	5.20138	34.5	5.25	3.93	342	93.5097	58.7356	20.2838	11.2916	0.628123	0.216917	0.120753	2.89569
548	3174104566	212	2	4.97422	32.3	3.49	3.93	308	64.9945	25.0855	16.173	112.622	0.577104	0.222741	0.143605	2.59091
78	3174104571	54	2	9.37327	40.3	4.5	3.8	363	133.652	79.5357	30.1115	18.3167	0.595097	0.225298	0.137048	2.64137
611	3174104571	176	2	11.326	38.9	4.42	3.8	440	59.144	18.0773	11.826	92.5897	0.638775	0.195241	0.127725	3.27172
82	3174104584	62	2	7.44211	38.5	5.05	3.24	418	116.188	70.0118	26.2377	15.5554	0.602574	0.225822	0.133882	2.66836
571	3174104584	184	2	3.12009	29.5	4.75	3.24	346	0	0.052503	0	0.052503	0	1	0	0
2	3174103799	103	3	3.88718	28.7	3.72	3.52	394	90.6543	60.34	16.295	10.4434	0.665606	0.179748	0.115201	3.70299
581	3174103799	225	3	4.22116	31.3	4.38	3.52	379.891	80.8837	23.9148	15.6936	126.292	0.640447	0.18936	0.124264	3.38216
11	3174104143	88	3	5.57835	39.1	3.87	3.48	306	113.675	65.9391	19.3737	11.5704	0.580065	0.17043	0.101784	3.40354
606	3174104143	210	3	11.4071	29.2	3.72	3.48	283	77.0158	28.5236	15.445	125.946	0.611497	0.226474	0.122632	2.70008
24	3174104261	87	3	4.66443	39.6	5.26	3.03	423	104.088	63.9876	20.67	12.6321	0.614747	0.198583	0.12136	3.09568
577	3174104261	209	3	6.99391	33.6	5.56	3.03	484	79.8907	29.8353	17.2017	134.484	0.594051	0.22185	0.127908	2.67772

## Sheet: BF ratio
							B: Bacreroidetes
							F: Firmicutes
